# Supplementary material for: In vitro and in vivo hypolipidemic properties of the aqueous extract of Spirulina platensis, cultivated in colored flasks under artificial illumination
Source: PeerJ. 2020 Dec 1;8:e10366. doi: 10.7717/peerj.10366 (PMC7718799; doi:10.7717/peerj.10366)
Supplement: Supplemental Information 1 — The effect aqueous extracts of S. platensis (mg/mL) obtained from colored flasks on total cholesterol; A, control; B, blue; C, green; D, red; the different superscript letters in the same column group are significantly different (p<0.05) [file peerj-08-10366-s001.xlsx]

## Sheet: green
0.05 gm of Spirulina ( Green )
time/tube	1	2	3	Reduction			average	st.error			50 mg	100 mg	150 mg	200 mg
15	110.86	112.98	108.42	44.57	43.51	45.79	44.6233	0.658719		15	44.6233	43.3067	49.375	40.9217
30	100.36	98.35	98.44	49.82	50.825	50.78	50.475	0.327758		30	50.475	49.63	51.3617	43.3967
45	98.65	96.17	95.42	50.675	51.915	52.29	51.6267	0.487992		45	51.6267	50.65	52.0933	47.9717
60	96.21	94.17	93.46	51.895	52.915	53.27	52.6933	0.412112		60	52.6933	51.8667	52.8133	51.5767
0.1 gm of Spirulina ( Green )
time/tube	1	2	3	Reduction			average	st.error
15	110.68	113.76	115.72	44.66	43.12	42.14	43.3067	0.733424
30	103.27	97.09	101.86	48.365	51.455	49.07	49.63	0.93492
45	100.06	96.02	100.02	49.97	51.99	49.99	50.65	0.670025
60	98.03	94.08	96.69	50.985	52.96	51.655	51.8667	0.579873
0.15 gm of Spirulina ( Green )
time/tube	1	2	3	Reduction			average	st.error
15	101.62	103.87	98.26	49.19	48.065	50.87	49.375	0.815
30	100.05	95.72	96.06	49.975	52.14	51.97	51.3617	0.695068
45	98.16	94.28	95	50.92	52.86	52.5	52.0933	0.5958
60	94.88	93.01	95.23	52.56	53.495	52.385	52.8133	0.344557
0.2 gm of Spirulina ( Green )
time/tube	1	2	3	Reduction			average	st.error
15	118.76	118.89	116.82	40.62	40.555	41.59	40.9217	0.334693
30	112.42	115.36	111.84	43.79	42.32	44.08	43.3967	0.544804
45	105	106.19	100.98	47.5	46.905	49.51	47.9717	0.788111
60	96.34	95.94	98.26	51.83	52.03	50.87	51.5767	0.358019

## Sheet: blue
0.05 gm of Spirulina ( Blue )
time/tube	1	2	3	Reduction			average	st.error			50 mg	100 mg	150 mg	200 mg
15	108.13	108.13	110.87	45.935	45.935	44.565	45.4783	0.456667		15	45.4783	45.697	45.8233	45.9133
30	105.46	104.22	106.34	47.27	47.89	46.83	47.33	0.307463		30	47.33	46.852	46.56	45.7267
45	104.78	104.93	105.63	47.61	47.535	47.185	47.4433	0.130969		45	47.4433	47.128	47.1983	46.085
60	103.06	102.12	104.36	48.47	48.94	47.82	48.41	0.324705		60	48.41	48.974	48.6667	45.7333
0.1 gm of Spirulina (Blue )
time/tube	1	2	3	Reduction			average	st.error
15	106.5	95.4	104.9	46.75	52.3	47.55	48.8667	1.73213
30	103.39	93.63	102.43	48.305	53.185	48.785	50.0917	1.55286
45	102.7	91.51	102.1	48.65	54.245	48.95	50.615	1.81706
60	100.22	91.02	101.96	49.89	54.49	49.02	51.1333	1.69702
0.15 gm of Spirulina (Blue )
time/tube	1	2	3	Reduction			average	st.error
15	108.02	106.07	110.97	45.99	46.965	44.515	45.8233	0.712147
30	104.05	106.2	110.39	47.975	46.9	44.805	46.56	0.930757
45	103.1	103.7	110.01	48.45	48.15	44.995	47.1983	1.10507
60	100.22	98.46	109.32	49.89	50.77	45.34	48.6667	1.68262
0.2 gm of Spirulina (Blue )
time/tube	1	2	3	Reduction			average	st.error
15	110.98	108.54	105	44.51	45.73	47.5	45.9133	0.867993
30	109.26	109.19	107.19	45.37	45.405	46.405	45.7267	0.339317
45	109.35	107.25	106.89	45.325	46.375	46.555	46.085	0.383536
60	110.11	108.73	106.76	44.945	45.635	46.62	45.7333	0.486024

## Sheet: red
0.05 gm of Spirulina ( Red)
											50 mg	100 mg	150 mg	200 mg
time/tube	1	2	3	Reduction			average	st.error		15	46.0517	44.0067	49.375	42.0333
15	107.69	106.78	109.22	46.155	46.61	45.39	46.0517	0.355953		30	45.5233	48.5583	49.8517	43.3967
30	107.19	109.53	110.14	46.405	45.235	44.93	45.5233	0.44954		45	46.105	49.5217	51.865	49.0383
45	110.29	104.65	108.43	44.855	47.675	45.785	46.105	0.829638		60	45.6283	51.5433	52.5183	52.9317
60	109.76	108.32	108.15	45.12	45.84	45.925	45.6283	0.255348
0.1 gm of Spirulina ( Red )
time/tube	1	2	3	Reduction			average	st.error
15	110.68	113.76	111.52	44.66	43.12	44.24	44.0067	0.459613
30	102.69	104.1	101.86	48.655	47.95	49.07	48.5583	0.326909
45	100.06	102.79	100.02	49.97	48.605	49.99	49.5217	0.45837
60	99.97	94.08	96.69	50.015	52.96	51.655	51.5433	0.85198
0.15 gm of Spirulina ( Red)
time/tube	1	2	3	Reduction			average	st.error
15	101.62	103.87	98.26	49.19	48.065	50.87	49.375	0.815
30	109.11	95.72	96.06	45.445	52.14	51.97	49.8517	2.20388
45	99.53	94.28	95	50.235	52.86	52.5	51.865	0.821599
60	94.88	93.01	97	52.56	53.495	51.5	52.5183	0.576284
0.2 gm of Spirulina ( Red )
time/tube	1	2	3	Reduction			average	st.error
15	118.76	118.89	110.15	40.62	40.555	44.925	42.0333	1.44596
30	112.42	115.36	111.84	43.79	42.32	44.08	43.3967	0.544804
45	105	106.19	94.58	47.5	46.905	52.71	49.0383	1.84385
60	96.34	95.94	90.13	51.83	52.03	54.935	52.9317	1.00333

## Sheet: control
0.1 gm. of spirulina
Time/tube	1	2	3	Reduction			average	sterror
15	65.94	62.93	82.75	67.03	68.535	58.625	64.73	3.08326
30	61.06	69.82	56.03	69.47	65.09	71.985	68.8483	2.01454
45	67.24	75	69.39	66.38	62.5	65.305	64.7283	1.15658
60	60.34	46.98	60.34	69.83	76.51	69.83	72.0567	2.22667
2- 0.05 gm. of spirulina
Time/tube	1	2	3	Reduction			average	sterror
15	81.89	72.84	74.13	59.055	63.58	62.935	61.8567	1.41315
30	74.56	67.67	65.94	62.72	66.165	67.03	65.305	1.3164				50 mg	100 mg	150 mg	200 mg
45	59.05	57.32	62.93	70.475	71.34	68.535	70.1167	0.829319			15	61.8567	64.73	62.7167	62.43
60	51.72	43.1	57.32	74.14	78.45	71.34	74.6433	2.06785			30	65.305	68.8483	71.1933	72.2733
											45	70.1167	64.7283	70.98	62.7883
3- 0.2 gm. of spirulina											60	74.6433	72.0567	76.0083	65.2333
Time/tube	1	2	3	Reduction			average	sterror
15	79.31	82.32	63.79	60.345	58.84	68.105	62.43	2.87057
30	47.41	65.94	53.01	76.295	67.03	73.495	72.2733	2.74344
45	79.31	71.98	71.98	60.345	64.01	64.01	62.7883	1.22167
60	60.77	74.13	73.7	69.615	62.935	63.15	65.2333	2.19171
4- 0.15 gm of spirulina
Time/tube	1	2	3	Reduction			average	sterror
15	84.05	75	64.65	57.975	62.5	67.675	62.7167	2.80224
30	63.79	58.62	50.43	68.105	70.69	74.785	71.1933	1.9447
45	71.98	52.58	49.56	64.01	73.71	75.22	70.98	3.51216
60	44.82	48.27	50.86	77.59	75.865	74.57	76.0083	0.87474
