# Supplementary material for: In vitro and in vivo hypolipidemic properties of the aqueous extract of Spirulina platensis, cultivated in colored flasks under artificial illumination
Source: PeerJ. 2020 Dec 1;8:e10366. doi: 10.7717/peerj.10366 (PMC7718799; doi:10.7717/peerj.10366)
Supplement: Supplemental Information 2 [file peerj-08-10366-s002.xlsx]

## Sheet: lipid
															CHOL	TGS	HDL
					Cholesterol										90.2	55.5125	60.8375
	group		1	2	3	4	5	6	7	8	average	st error			88.5625	49.0875	58.85
	I	Normal	90.8	91.9	92	91.4	86.2	90.4	90.1	88.8	90.2	0.680598			95.7	73.8375	46.625
	II	Sp.	85.5	93.5	89.8	92.4	91.7	85.3	84.8	85.5	88.5625	1.29586			91.725	61.75	51.25
	III	Chol.	95.9	96.9	95.7	100.4	95.7	93.7	93.8	93.5	95.7	0.802006			92.1125	63.3125	50.5375
	IV	Chol+Sp	90.4	91.5	91.6	92.4	91.5	93.6	92.1	90.7	91.725	0.354436			89.975	59.4	55.5375
	V	Chol+Ator	91.4	91.6	90.7	93.5	91.6	92.6	92.5	93	92.1125	0.33082
	VI	Chol+Sp+Ator	90.5	89.5	85.5	91.5	90.5	90.1	90.6	91.6	89.975	0.683674						LDL
																	Normal	18.26
					Triglycerides												Sp.	19.895
	group		1	2	3	4	5	6	7	8	Average	st error					Chol.	34.3075
	I	Normal	55.6	55.7	55.1	58.6	59.3	54.8	48.9	56.1	55.5125	1.10735					Chol+Sp	28.125
	II	Sp.	50.4	51.9	43.9	50.8	46.8	52.8	48.6	47.5	49.0875	1.04581					Chol+Ator	28.9125
	III	Chol.	70.8	72.9	73.4	75.9	83.5	69.8	67.9	76.5	73.8375	1.72461					Chol+Sp+Ator	22.5575
	IV	Chol+Sp	69.4	65.5	55.7	54.9	58.4	60.7	65.5	63.9	61.75	1.82796
	V	Chol+Ator	65.4	59.8	55.6	64.8	67.9	68.5	59.7	64.8	63.3125	1.5902
	VI	Chol+Sp+Ator	57.4	64.5	61.8	60.8	64.3	53.6	52.4	60.4	59.4	1.61123
					HDL
	group		1	2	3	4	5	6	7	8	Average	st error
	I	Normal	59.8	56.8	60.4	61.8	64.8	58.6	59.8	64.7	60.8375	0.99282
	II	Sp.	59.5	55.7	58.4	55.9	58.6	60.4	56.5	65.8	58.85	1.16143
	III	Chol.	51.2	50.3	37.5	46.6	50.4	50.6	43.6	42.8	46.625	1.75018
	IV	Chol+Sp	50.6	51	51.7	50.6	51.4	52	50.1	52.6	51.25	0.293987
	V	Chol+Ator	47.6	51.8	49.7	52	50	50.6	51.4	51.2	50.5375	0.50953
	VI	Chol+Sp+Ator	57.4	53.9	54.8	55.7	56.1	53.6	52.4	60.4	55.5375	0.889209
					LDL
	group		1	2	3	4	5	6	7	8	Average	st error
	I	Normal	19.88	23.96	20.58	17.88	9.54	20.84	20.52	12.88	18.26	1.67645
	II	Sp.	15.92	27.42	22.62	26.34	23.74	14.34	18.58	10.2	19.895	2.16611
	III	Chol.	30.54	32.02	43.52	38.62	28.6	29.14	36.62	35.4	34.3075	1.83573
	IV	Chol+Sp	25.92	27.4	28.76	30.82	28.42	29.46	28.9	25.32	28.125	0.646305
	V	Chol+Ator	30.72	27.84	29.88	28.54	28.02	28.3	29.16	28.84	28.9125	0.346677
	VI	Chol+Sp+Ator	21.62	22.7	18.34	23.64	21.54	25.78	27.72	19.12	22.5575	1.116

## Sheet: kidney
k						Creatinine
		group/mice			1	2	3	4	5	6	7	8	Avreage	st error
		I	Normal		0.69	0.71	0.55	0.61	0.82	0.84	0.73	0.76	0.71375	0.0347921
		II	Sp.		0.72	0.69	0.64	0.81	0.62	0.61	0.74	0.69	0.69	0.0237547
		III	Chol.		0.75	0.76	0.94	1.5	1.08	0.83	0.73	0.81	0.925	0.0919045
		IV	Chol+Sp		0.69	0.83	0.72	0.65	0.7	1	0.76	0.69	0.755	0.0399553
		V	Chol+Ator		0.75	1.3	0.94	0.68	0.61	0.81	0.72	0.65	0.8075	0.0791867				urea	creat
		VI	Chol+Sp+Ator		0.64	0.72	0.81	0.64	0.72	0.64	0.76	0.89	0.7275	0.0320017		Normal		42.4625	0.71375
																Sp.		40.1	0.69
							Urea									Chol.		45.5	0.925
		group/mice			1	2	3	4	5	6	7	8	Average	st error		Chol+Sp		41.3875	0.755
		I	Normal		43.4	38.8	38.1	41.2	40.3	42.3	52.7	42.9	42.4625	1.60701		Chol+Ator		43.075	0.8075
		II	Sp.		40.5	41.3	41.2	43	40.8	38.1	37.5	38.4	40.1	0.672947		Chol+Sp+Ator		41.125	0.7275
		III	Chol.		43.8	43.9	44.7	52.3	55.9	40.9	43.1	39.4	45.5	2.00277
		IV	Chol+Sp		42.1	40.8	41.6	41.7	38.2	42.4	42.5	41.8	41.3875	0.492602
		V	Chol+Ator		40.4	41.6	41.7	41.5	42.8	44.7	50.4	41.5	43.075	1.13826
		VI	Chol+Sp+Ator		42.1	42.3	38.4	39.4	40.6	42.1	41.5	42.6	41.125	0.539096

## Sheet: liver
		ALT
		Mice	1	2	3	4	5	6	7	8	Average	St error
	I	Normal	85	84	89	75	76	80	81	67	79.625	2.43441			AST	ALT
	II	Sp.	82	80	75	72	81	81	80	83	79.25	1.33296		Normal	98	79.625
	III	Chol.	79	83	83	85	89	88	87	90	85.5	1.30931		Sp.	92	79.25
	IV	Chol+Sp	82	83	80	81	84	86	83	82	82.625	0.652947		Chol.	108.375	85.5
	V	Chol+Ator	80	82	83	84	90	86	88	89	85.25	1.26421		Chol+Sp	91.375	82.625
	VI	Chol+Sp+Ator	80	81	83	85	81	84	86	82	82.75	0.75		Chol+Ator	96.375	85.25
														Chol+Sp+Ator	91.25	82.75
	AST		1	2	3	4	5	6	7	8	Average	St error
	I	Normal	100	99	101	109	98	89	96	92	98	2.13809
	II	Sp.	90	92	91	89	92	94	96	92	92	0.779194
	III	Chol.	99	109	105	129	99	98	116	112	108.375	3.7604
	IV	Chol+Sp	89	90	95	91	88	89	95	94	91.375	1.0166
	V	Chol+Ator	90	98	95	87	83	99	102	117	96.375	3.72222
	VI	Chol+Sp+Ator	95	100	108	96	91	83	72	85	91.25	3.94493
