# Supplementary material for: In vitro and in vivo hypolipidemic properties of the aqueous extract of Spirulina platensis, cultivated in colored flasks under artificial illumination
Source: PeerJ. 2020 Dec 1;8:e10366. doi: 10.7717/peerj.10366 (PMC7718799; doi:10.7717/peerj.10366)
Supplement: Supplemental Information 3 [file peerj-08-10366-s003.xlsx]

## Sheet: lipid
					Cholesterol
	group		1	2	3	4	5	6	7	8	average
	I	Normal	90.8	91.9	92	91.4	86.2	90.4	90.1	88.8	90.2
	II	Sp.	85.5	93.5	89.8	92.4	91.7	85.3	84.8	85.5	88.5625
	III	Chol.	95.9	96.9	95.7	100.4	95.7	93.7	93.8	93.5	95.7
	IV	Chol+Sp	90.4	91.5	91.6	92.4	91.5	93.6	92.1	90.7	91.725
	V	Chol+Ator	91.4	91.6	90.7	93.5	91.6	92.6	92.5	93	92.1125				mg/dL	mg/dL	mg/dL	mg/dL
	VI	Chol+Sp+Ator	90.5	89.5	85.5	91.5	90.5	90.1	90.6	91.6	89.975				CHOL	TGS	HDL	LDL
														Normal	90.2	55.5125	60.8375	18.26
					Triglycerides									Sp.	88.5625	49.0875	58.85	19.895
	group		1	2	3	4	5	6	7	8	Average			Chol.	95.7	73.8375	46.625	34.3075
	I	Normal	55.6	55.7	55.1	58.6	59.3	54.8	48.9	56.1	55.5125			Chol+Sp	91.725	61.75	51.25	28.125
	II	Sp.	50.4	51.9	43.9	50.8	46.8	52.8	48.6	47.5	49.0875			Chol+Ator	92.1125	63.3125	50.5375	28.9125
	III	Chol.	70.8	72.9	73.4	75.9	83.5	69.8	67.9	76.5	73.8375			Chol+Sp+Ator	89.975	59.4	55.5375	22.5575
	IV	Chol+Sp	69.4	65.5	55.7	54.9	58.4	60.7	65.5	63.9	61.75
	V	Chol+Ator	65.4	59.8	55.6	64.8	67.9	68.5	59.7	64.8	63.3125
	VI	Chol+Sp+Ator	57.4	64.5	61.8	60.8	64.3	53.6	52.4	60.4	59.4
					HDL
	group		1	2	3	4	5	6	7	8	Average
	I	Normal	59.8	56.8	60.4	61.8	64.8	58.6	59.8	64.7	60.8375
	II	Sp.	59.5	55.7	58.4	55.9	58.6	60.4	56.5	65.8	58.85
	III	Chol.	51.2	50.3	37.5	46.6	50.4	50.6	43.6	42.8	46.625
	IV	Chol+Sp	50.6	51	51.7	50.6	51.4	52	50.1	52.6	51.25
	V	Chol+Ator	47.6	51.8	49.7	52	50	50.6	51.4	51.2	50.5375
	VI	Chol+Sp+Ator	57.4	53.9	54.8	55.7	56.1	53.6	52.4	60.4	55.5375
					LDL
	group		1	2	3	4	5	6	7	8	Average
	I	Normal	19.88	23.96	20.58	17.88	9.54	20.84	20.52	12.88	18.26
	II	Sp.	15.92	27.42	22.62	26.34	23.74	14.34	18.58	10.2	19.895
	III	Chol.	30.54	32.02	43.52	38.62	28.6	29.14	36.62	35.4	34.3075
	IV	Chol+Sp	25.92	27.4	28.76	30.82	28.42	29.46	28.9	25.32	28.125
	V	Chol+Ator	30.72	27.84	29.88	28.54	28.02	28.3	29.16	28.84	28.9125
	VI	Chol+Sp+Ator	21.62	22.7	18.34	23.64	21.54	25.78	27.72	19.12	22.5575

## Sheet: kidney
k						Creatinine
		group/mice			1	2	3	4	5	6	7	8	Avreage
		I	Normal		0.69	0.71	0.55	0.61	0.82	0.84	0.73	0.76	0.71375
		II	Sp.		0.72	0.69	0.64	0.81	0.62	0.61	0.74	0.69	0.69
		III	Chol.		0.75	0.76	0.94	1.5	1.08	0.83	0.73	0.81	0.925
		IV	Chol+Sp		0.69	0.83	0.72	0.65	0.7	1	0.76	0.69	0.755
		V	Chol+Ator		0.75	1.3	0.94	0.68	0.61	0.81	0.72	0.65	0.8075				urea	creat
		VI	Chol+Sp+Ator		0.64	0.72	0.81	0.64	0.72	0.64	0.76	0.89	0.7275		Normal		42.4625	0.71375
															Sp.		40.1	0.69
							Urea								Chol.		45.5	0.925
		group/mice													Chol+Sp		41.3875	0.755
		I	Normal		43.4	38.8	38.1	41.2	40.3	42.3	52.7	42.9	42.4625		Chol+Ator		43.075	0.8075
		II	Sp.		40.5	41.3	41.2	43	40.8	38.1	37.5	38.4	40.1		Chol+Sp+Ator		41.125	0.7275
		III	Chol.		43.8	43.9	44.7	52.3	55.9	40.9	43.1	39.4	45.5
		IV	Chol+Sp		42.1	40.8	41.6	41.7	38.2	42.4	42.5	41.8	41.3875
		V	Chol+Ator		40.4	41.6	41.7	41.5	42.8	44.7	50.4	41.5	43.075
		VI	Chol+Sp+Ator		42.1	42.3	38.4	39.4	40.6	42.1	41.5	42.6	41.125

## Sheet: liver
								ALT
							Average	Mice	1	2	2	4	5	6	7	8
							79.625	Normal	85	84	89	75	76	80	81	67
							79.25	Sp.	82	80	75	72	81	81	80	83						ALT	AST
							85.5	Chol.	79	83	83	85	89	88	87	90					Normal	79.625	98
							82.625	Chol+Sp	82	83	80	81	84	86	83	82					Sp.	79.25	92
							85.25	Chol+Ator	80	82	83	84	90	86	88	89					Chol.	85.5	108.375
							82.75	Chol+Sp+Ator	80	81	83	85	81	84	86	82					Chol+Sp	82.625	91.375
																					Chol+Ator	85.25	96.375
																					Chol+Sp+Ator	82.75	91.25
							AST
						98	I	Normal	100	99	101	109	98	89	96	92
						92	II	Sp.	90	92	91	89	92	94	96	92
						108.375	III	Chol.	99	109	105	129	99	98	116	112
						91.375	IV	Chol+Sp	89	90	95	91	88	89	95	94
						96.375	V	Chol+Ator	90	98	95	87	83	99	102	117
						91.25	VI	Chol+Sp+Ator	95	100	108	96	91	83	72	85
